# Supplementary material for: Creating 3D visualizations of MRI data: A brief guide
Source: F1000Res. 2015 Aug 4;4:466. [Version 1] doi: 10.12688/f1000research.6838.1 (PMC4648228; doi:10.12688/f1000research.6838.1)
Supplement: Movie 2. Rotating 3D animation of the white-matter tractography atlas with the same render settings as used in Figure 8C. [file f1000research-4-7352-s0001.tgz]

Archive with 1 entries (1 files):
- Movie2.mp4
